# Supplementary material for: c-KIT inhibitors reduce pathology and improve behavior in the Tg(SwDI) model of Alzheimer’s disease
Source: Life Sci Alliance. 2024 Jul 15;7(10):e202402625. doi: 10.26508/lsa.202402625 (PMC11249953; doi:10.26508/lsa.202402625)
Supplement: Supplementary file 1 [file LSA-2024-02625_SdataF1.xlsx]

## Sheet: NOR
Familiarization								Probe
Treatment	ID	A	B	Total	DI			Treatment	ID	Novel	Familiar	Total	DI	% Difference			Discrimination Index: Novel / Total
DMSO	45 N	4.61	3.63	8.24	0.559466			DMSO	45 N	8.61	9.43	18.04	0.477273				Exclude trials where mice explored <1s
DMSO	45 R	58.58	56.17	114.75	0.510501			DMSO	45 R	39.13	33.43	72.56	0.539278
DMSO	45 L	0	0	0	0			DMSO	45 L	3.64	0	3.64
143 2.5mg/kg	61 N	1.73	2.46	4.19	0.412888			143 2.5mg/kg	61 N	0	0.71	0.71	0
143 2.5mg/kg	61 R	91.39	58.89	150.28	0.608131			143 2.5mg/kg	61 R	38.34	19.02	57.36	0.66841
143 2.5mg/kg	61 L	3.94	9.8	13.74	0.286754			143 2.5mg/kg	61 L	27.66	21.52	49.18	0.562424
143 2.5mg/kg	61 B	79.74	36.19	115.93	0.687829			143 2.5mg/kg	61 B	23.6	12.56	36.16	0.652655
143 5.0mg/kg	47 N	6.57	6.09	12.66	0.518957			143 5.0mg/kg	47 N	38.46	31.58	70.04	0.549115
143 5.0mg/kg	47 R	57.74	45.42	103.16	0.559713			143 5.0mg/kg	47 R	49.91	54.9	104.81	0.476195
143 5.0mg/kg	47 L	55.12	59.49	114.61	0.480935			143 5.0mg/kg	47 L	48.36	31.99	80.35	0.601867
DMSO	44 N	41.78	12.38	54.16	0.771418			DMSO	44 N	20.9	27.52	48.42	0.43164
DMSO	44 R	68.57	41.87	110.44	0.62088			DMSO	44 R	31.49	43.53	75.02	0.419755
DMSO	44 L	19.28	17.42	36.7	0.525341			DMSO	44 L	57.42	80.04	137.46	0.417722
143 2.5mg/kg	40 N	23.94	20.07	44.01	0.543967			143 2.5mg/kg	40 N	29.08	26.64	55.72	0.521895
143 2.5mg/kg	40 R	6.51	19.62	26.13	0.249139			143 2.5mg/kg	40 R	61.12	26.04	87.16	0.701239
143 5.0mg/kg	62 N	0	0	0	0			143 5.0mg/kg	62 N	18.81	22.78	41.59	0.452272
143 5.0mg/kg	62 R	0	28.62	28.62	0			143 5.0mg/kg	62 R	5.52	6.63	12.15	0.454321
143 5.0mg/kg	62 L	31.22	34.43	65.65	0.475552			143 5.0mg/kg	62 L	17.75	10.02	27.77	0.639179
DMSO	46 N	0	0	0	0			DMSO	46 N	0.99	0.99	1.98	0.5
143 2.5mg/kg	59 N	4.1	23.82	27.92	0.146848			143 2.5mg/kg	59 N	24.01	10.96	34.97	0.686589
143 5.0mg/kg	49 N	0	0	0	0			143 5.0mg/kg	49 N	4.89	2.44	7.33	0.667121
143 5.0mg/kg	49 R	2.26	1.4	3.66	0.617486			143 5.0mg/kg	49 R	3.09	2.49	5.58	0.553763
143 5.0mg/kg	49 L	24.68	35.06	59.74	0.413124			143 5.0mg/kg	49 L	14.04	12.81	26.85	0.522905
143 5.0mg/kg	49 B	3.81	3.14	6.95	0.548201			143 5.0mg/kg	49 B	29	27.34	56.34	0.514732
					0.476857
				DMSO	0.597521							DMSO	0.464278
				143 2.5mg/kg	0.419365							143 2.5mg/kg	0.632202
				143 5.0mg/kg	0.451746							143 5.0mg/kg	0.543147

## Sheet: Rotarod
Treatment	ID	trial 1 (sec)	trial 2	trial 3	trial 4	trial 5	trial 6	Total AVG	DMSO		D1 AVG	DMSO	D2 AVG	DMSO	D3 AVG	DMSO
DMSO	45 N	19	18	62	55	101	98	58.8333	69.4048		18.5	24.2857	58.5	68.9286	99.5	115
DMSO	45 R	14	44	99	75	120	177	88.1667			29		87		148.5
DMSO	45 L	103	13	51	116	122	127	88.6667			58		83.5		124.5
143 2.5mg/kg	61 N	2	22	46	101	60	88	53.1667	143 2.5mg/kg		12	143 2.5mg/kg	73.5	143 2.5mg/kg	74	143 2.5mg/kg
143 2.5mg/kg	61 R	23	130	129	155	154	157	124.667	71.1667		76.5	20.1429	142	81.5714	155.5	111.786
143 2.5mg/kg	61 L	9	17	4	230	195	272	121.167			13		117		233.5
143 2.5mg/kg	61 B	22	10	117	4	10	14	29.5			16		60.5		12
143 5.0mg/kg	47 N	54	96	47	46	80	110	72.1667	143 5.0mg/kg		75	143 5.0mg/kg	46.5	143 5.0mg/kg	95	143 5.0mg/kg
143 5.0mg/kg	47 R	21	41	74	47	109	99	65.1667	55.75		31	27.2	60.5	55.75	104	90.7
143 5.0mg/kg	47 L	19	147	152	178	179	139	135.667			83		165		159
DMSO	44 N	14	6	11	28	126	102	47.8333			10		19.5		114
DMSO	44 R	18	14	34	26	56	112	43.3333			16		30		84
DMSO	44 L	10	35	101	97	123	148	85.6667			22.5		99		135.5
143 2.5mg/kg	40 N	2	5	13	29	15	60	20.6667			3.5		21		37.5
143 2.5mg/kg	40 R	8	11	135	169	204	172	116.5			9.5		152		188
143 5.0mg/kg	62 N	2	28	42	87	107	103	61.5			15		64.5		105
143 5.0mg/kg	62 R	14	9	51	35	92	133	55.6667			11.5		43		112.5
143 5.0mg/kg	62 L	2	38	45	44	172	151	75.3333			20		44.5		161.5
DMSO	46 N	3	29	89	121	39	159	73.3333			16		105		99
143 2.5mg/kg	59 N	4	17	4	6	111	53	32.5			10.5		5		82
143 5.0mg/kg	49 N	5	8	18	66	35	84	36			6.5		42		59.5
143 5.0mg/kg	49 R	29	10	6	4	61	20	21.6667			19.5		5		40.5
143 5.0mg/kg	49 L	3	16	5	32	62	69	31.1667			9.5		18.5		65.5
143 5.0mg/kg	49 B	1	1	3	5	2	7	3.16667			1		4		4.5
		Day 1	Day 1	Day 2	Day 2	Day 3	Day 3
										Effect size: AVG/STDev - estimation plot
										Repeat measures?

## Sheet: EPM
Treatment	ID	Trial 1	Time Open	Open Entries	Time Closed	Closed Entries		Trial 2	Time Open	Open Entries	Time Closed	Closed Entries		Totals	Time Open	Open Entries	Time Closed	Closed Entries
DMSO F	45 N		68	10	232	5			15	5	285	5		DMSO	83	15	517	10
DMSO F	45 R		133	15	167	4			53	9	247	5		DMSO	186	24	414	9
DMSO F	45 L		41	5	259	4			27	3	273	3		DMSO	68	8	532	7
143 2.5mg/kg F	61 N		7	1	293	1			0	0	300	1		143 2.5mg/kg	7	1	593	2
143 2.5mg/kg F	61 R		32	5	268	2			0	0	300	1		143 2.5mg/kg	32	5	568	3
143 2.5mg/kg F	61 L		42	3	258	3			43	4	257	5		143 2.5mg/kg	85	7	515	8
143 2.5mg/kg F	61 B		78	6	222	5			23	4	277	6		143 2.5mg/kg	101	10	499	11
143 5.0mg/kg F	47 N		3	1	297	2			0	0	300	1		143 5.0mg/kg	3	1	597	3
143 5.0mg/kg F	47 R		34	5	266	3			81	6	219	6		143 5.0mg/kg	115	11	485	9
143 5.0mg/kg F	47 L		16	4	284	2			0	0	300	1		143 5.0mg/kg	16	4	584	3
DMSO F	44 N		5	3	295	2			2	1	298	2		DMSO	7	4	593	4
DMSO F	44 R		48	7	252	6			11	2	289	4		DMSO	59	9	541	10
DMSO F	44 L		23	6	277	8			13	2	287	4		DMSO	36	8	564	12
143 2.5mg/kg F	40 N		20	6	280	7			4	1	296	2		143 2.5mg/kg	24	7	576	9
143 2.5mg/kg F	40 R		13	2	287	2			60	6	240	8		143 2.5mg/kg	73	8	527	10
143 5.0mg/kg F	62 N		10	1	290	2			0	0	300	1		143 5.0mg/kg	10	1	590	3
143 5.0mg/kg F	62 R		32	4	268	5			2	1	298	1		143 5.0mg/kg	34	5	566	6
143 5.0mg/kg F	62 L		41	4	259	4			56	7	244	13		143 5.0mg/kg	97	11	503	17
DMSO M	46 N		0	0	300	1			22	3	278	2		DMSO	22	3	578	3
143 2.5mg/kg M	59 N		45	10	255	10			49	8	251	6		143 2.5mg/kg	94	18	506	16
143 5.0mg/kg M	49 N		0	0	300	1			0	0	300	1		143 5.0mg/kg	0	0	600	2
143 5.0mg/kg M	49 R		39	4	261	5			63	7	237	6		143 5.0mg/kg	102	11	498	11
143 5.0mg/kg M	49 L		72	6	228	6			20	3	280	7		143 5.0mg/kg	92	9	508	13
143 5.0mg/kg M	49 B		134	9	166	9			62	8	238	8		143 5.0mg/kg	196	17	404	17

## Sheet: Nesting
Treatment	ID	Nestlet Weight	Nesting Score(MAX)	Nesting Score (NICK)	Nesting Score (MICHAELINE)	AVG
DMSO	45 N	2.1	2	2	1	1.66667	DMSO	2.5mg/kg	5.0mg/kg
DMSO	45 R	2.2	2	2	1	1.66667	2.33333	0.904762	1.06667
DMSO	45 L	0.5	4	3	3	3.33333
143 2.5mg/kg	61 N	2.7	0	0	0	0
143 2.5mg/kg	61 R	0.9	3	3	2	2.66667
143 2.5mg/kg	61 L	2.6	2	1	1	1.33333
143 2.5mg/kg	61 B	2.5	1	1	1	1
143 5.0mg/kg	47 N	2.5	2	1	1	1.33333
143 5.0mg/kg	47 R	2.7	1	0	0	0.333333
143 5.0mg/kg	47 L	2.1	2	1	1	1.33333
DMSO	44 N	0.6	4	2	2	2.66667
DMSO	44 R	0	3	3	3	3
DMSO	44 L	3.1	1	1	1	1
143 2.5mg/kg	40 N	2.6	0	0	0	0
143 2.5mg/kg	40 R	2.8	2	1	1	1.33333
143 5.0mg/kg	62 N	2.1	1	1	1	1
143 5.0mg/kg	62 R	2.1	2	2	2	2
143 5.0mg/kg	62 L	2.6	1	1	0	0.666667
DMSO	46 N	0.7	3	4	2	3
143 2.5mg/kg	59 N	2.7	0	0	0	0
143 5.0mg/kg	49 N	2.9	1	0	0	0.333333
143 5.0mg/kg	49 R	0	4	4	3	3.66667
143 5.0mg/kg	49 L	2.6	0	0	0	0
143 5.0mg/kg	49 B	2.5	0	0	0	0
