# Supplementary material for: c-KIT inhibitors reduce pathology and improve behavior in the Tg(SwDI) model of Alzheimer’s disease
Source: Life Sci Alliance. 2024 Jul 15;7(10):e202402625. doi: 10.26508/lsa.202402625 (PMC11249953; doi:10.26508/lsa.202402625)
Supplement: Supplementary file 2 [file LSA-2024-02625_SdataF2.xlsx]

## Sheet: Rotarod
Treatment	ID	trial 1 (sec)	trial 2	trial 3	trial 4	trial 5	trial 6	Total AVG
DMSO	41 N	75	2	1	211	267	204	126.667		DMSO	195	197
DMSO	41 R	1	85	205	127	115	157	115		71.9875	81.5278	26.6905
195	51 N	81	96	121	17	25	152	82
195	51 R	15	66	74	77	92	110	72.3333
197	46 N	2	13	16	6	14	11	10.3333			82	10.3333
197	46 R	23	13	5	7	46	7	16.8333		115	72.3333	16.8333
197	46 L	2	2	2	11	22	74	18.8333		13.3333	84.1667	18.8333
197	46 B	30	94	31	71	97	161	80.6667		11.3333	12.8333	80.6667
DMSO	47 N	2	13	6	12	32	15	13.3333				13.8333
DMSO	47 R	4	22	13	6	16	7	11.3333		32.5	63.5	40.6667
195	50 N	54	68	79	82	101	121	84.1667		79.3333
195	50 R	2	25	5	2	29	14	12.8333		61.3333
195	50 L	17	121	178	174	253	303	174.333
195	50 B	61	30	62	4	98	126	63.5		52.1389	62.9667	30.1944
197	54N	1	14	3	1	15	49	13.8333
197	54 R	10	43	36	7	78	70	40.6667
197	53 N	2	2	9	5	9	7	5.66667
DMSO	42 N	18	94		179	199	192	136.4
DMSO	42 R	2	5	9	11	73	95	32.5
DMSO	42 L	1	3	35	94	128	215	79.3333
DMSO	42 B	15	22	39	32	139	121	61.3333
		Day 1	Day 1	Day 2	Day 2	Day 3	Day 3
	DMSO	75	2	38.5	22.75
		1	85	43
		2	13	7.5
		4	22	13
		18	94	56
		2	5	3.5
		1	3	2
		15	22	18.5
	195	81	96	88.5	53
		15	66	40.5
		54	68	61
		2	25	13.5
		17	121	69
		61	30	45.5
	197	2	13	7.5	17.9286
		23	13	18
		2	2	2
		30	94	62
		1	14	7.5
		10	43	26.5
		2	2	2

## Sheet: EPM
Treatment	ID	Trial 1	Time Open	Open Entries	Time Closed	Closed Entries		Trial 2	Time Open	Open Entries	Time Closed	Closed Entries		Totals	Time Open	Open Entries	Time Closed	Closed Entries		Time Open				Open Entries				Time/Entry
DMSO	41 N		160.7	40	2.8	2			7.8	2	26.5	4			168.5	42	29.3	6		DMSO	195	197		DMSO	195	197		DMSO	195	197
DMSO	41 R		28.6	8	208.2	11			8	4	255.6	12			36.6	12	463.8	23		168.5	399.3	39.7		42	23	7		4.0119	17.3609	5.67143
195	51 N		216.3	14	39.9	9			183	9	97.1	6			399.3	23	137	15		36.6	139.3	24.4		12	17	2		3.05	8.19412	12.2
195	51 R		121.5	12	104.9	8			17.8	5	189.9	11			139.3	17	294.8	19		69.2	138.7	112.7		12	10	44		5.76667	13.87	2.56136
197	46 N		39.2	6	229.4	5			0.5	1	264.2	5			39.7	7	493.6	10		176.2	100.3	105.1		36	28	9		4.89444	3.58214	11.6778
197	46 R		10.3	1	269.8	2			14.1	1	277.8	1			24.4	2	547.6	3		37.8	335	108.3		14	23	8		2.7	14.5652	13.5375
197	46 L		63.7	15	138	8			49	29	208.3	4			112.7	44	346.3	12		151	57.7	240.3		19	11	20		7.94737	5.24545	12.015
197	46 B		65.2	6	123.7	17			39.9	3	222.3	5			105.1	9	346	22		36		47.1		10		12		3.6		3.925
DMSO	47 N		33.1	9	211.3	15			36.1	3	110.2	9			69.2	12	321.5	24		247.5				32				7.73438
DMSO	47 R		128.4	26	83.3	11			47.8	10	197.3	12			176.2	36	280.6	23	AVG	115.35	195.05	96.8	AVG	22.125	18.6667	14.5714	AVG	4.96309	10.4696	8.7983
195	50 N		138.7	10	137.7	22			0	0	291.3	1			138.7	10	429	23
195	50 R		66.9	19	173.3	19			33.4	9	219.8	10			100.3	28	393.1	29			0.0994438								0.011608	0.0252981
195	50 L		242.8	9	34.4	5			92.2	14	143.1	9			335	23	177.5	14
195	50 B		30.9	10	203.9	13			26.8	1	261.3	4			57.7	11	465.2	17
197	54 N		108.3	8	123.9	7			0	0	286.8	8			108.3	8	410.7	15
197	54 R		183.6	12	82.1	6			56.7	8	209.6	5			240.3	20	291.7	11
197	53 N		32	10	166.6	31			15.1	2	238	7			47.1	12	404.6	38
DMSO	42 N		27.6	9	242.4	5			10.2	5	265.2	3			37.8	14	507.6	8
DMSO	42 R		143.9	18	98.9	6			7.1	1	275.3	6			151	19	374.2	12
DMSO	42 L		25.6	7	228.7	11			10.4	3	273.9	3			36	10	502.6	14
DMSO	42 B		163.9	16	110.7	7			83.6	16	149.2	9			247.5	32	259.9	16

## Sheet: Nesting
Treatment	ID	Nestlet Weight	Nesting Score(MAX)	Nesting Score (KORLISS)	Nesting Score (MICHAELINE)	AVG	Weight				Nesting Score
DMSO	41 N	1.5	2	2		2	DMSO	195	197		DMSO	195	197
DMSO	41 R	2.9	0	0		0	1.5	2.7	2.8		2	0	1
195	51 N	2.7	0	0		0	2.9	1.4	2.5		0	2	0.5
195	51 R	1.4	2	2		2	2.3	2.7	2.6		3	2	0
197	46 N	2.8	1	1		1	2.3	2.6	2.5		2	1	2
197	46 R	2.5	0	1		0.5	1.5	3.3	2.9		3.5	1	1
197	46 L	2.6	0	0		0	2.4	2.7	1.7		2	0.5	3
197	46 B	2.5	2	2		2	1.5		2.1		2.5		2
DMSO	47 N	2.3	3	3		3	1.3				3
DMSO	47 R	2.3	2	2		2	1.9625	2.56667	2.44286		2.25	1.08333	1.35714
195	50 N	2.7	2	2		2		0.0436387	0.0466796			0.0225915	0.062315
195	50 R	2.6	1	1		1
195	50 L	3.3	1	1		1
195	50 B	2.7	0	1		0.5
197	54 N	2.9	1	1		1
197	54 R	1.7	2	4		3
197	53 N	2.1	2	2		2
DMSO	42 N	1.5	4	3		3.5
DMSO	42 R	2.4	2	2		2
DMSO	42 L	1.5	3	2		2.5
DMSO	42 B	1.3	3	3		3
