# Supplementary material for: c-KIT inhibitors reduce pathology and improve behavior in the Tg(SwDI) model of Alzheimer’s disease
Source: Life Sci Alliance. 2024 Jul 15;7(10):e202402625. doi: 10.26508/lsa.202402625 (PMC11249953; doi:10.26508/lsa.202402625)
Supplement: Supplementary file 4 [file LSA-2024-02625_SdataF4.xlsx]

## Sheet: Sheet1
BK40143
DMSO	CD117	CD117/FcER1	CD117 Total	CD117 / Total
	2.57	0.42	2.99	0.859532
	1.47	0.16	1.63	0.90184
	1.25	0.08	1.33	0.93985
	0.65	0.01	0.66	0.984848
	1.31	0.29	1.6	0.81875
	1.43	0.12	1.55	0.922581
BK40195 25mg/kg	0.91	0.08	0.99	0.919192
	1.29	0.06	1.35	0.955556
	3.39	0.2	3.59	0.94429
	3.73	0.39	4.12	0.90534
	1.25	0.05	1.3	0.961538
BK40143 5mg/kg	1.06	0.02	1.08	0.981481
	0.7	0.03	0.73	0.958904
	1.08	0.09	1.17	0.923077
	1.14	0.04	1.18	0.966102
	0.83	0.01	0.84	0.988095
	6.55	0.51	7.06	0.927762
	2.98	0.28	3.26	0.91411
