# Supplementary material for: c-KIT inhibitors reduce pathology and improve behavior in the Tg(SwDI) model of Alzheimer’s disease
Source: Life Sci Alliance. 2024 Jul 15;7(10):e202402625. doi: 10.26508/lsa.202402625 (PMC11249953; doi:10.26508/lsa.202402625)
Supplement: Supplementary file 5 [file LSA-2024-02625_SdataF5.xlsx]

## Sheet: NOR
Familiarization								Probe
Treatment	ID	A	B	Total	DI				ID	Novel	Familiar	Total	DI	% Difference			Discrimination Index: Novel / Total
DMSO	54 N	17.4	9.43	26.83	0.648528			DMSO	54 N	37.88	19.3	57.18	0.662469	1.39416			Exclude trials where mice explored <1s
DMSO	54 R	0	1.39	1.39	0			DMSO	54 R	2.43	0.35	2.78	0.874101	87.4101
DMSO	54 L	5.57	1.5	7.07	0.787836			DMSO	54 L	0	4.87	4.87	0	-78.7836
197	57 N	1.25	3.73	4.98	0.251004			197	57 N	2.96	0.92	3.88	0.762887	51.1883
197	57 R	0.63	0.91	1.54	0.409091			197	57 R	2.1	1.62	3.72	0.564516	15.5425
197	57 L	14.47	31.96	46.43	0.311652			197	57 L	0	0	0	0
197	57 B	1.53	4.54	6.07	0.252059			197	57 B	9.72	3.8	13.52	0.718935	46.6876
143	59 N	0	4.02	4.02	0			143	59 N	3	0.62	3.62	0.828729	82.8729
143	59 R	0.81	0.91	1.72	0.47093			143	59 R	1.69	0.78	2.47	0.684211	21.328
143	59 L	4.88	0.51	5.39	0.90538			143	59 L	1.03	0.31	1.34	0.768657	-13.6724
DMSO	49 N	20.86	20.13	40.99	0.508905			DMSO	49 N					-50.8905
DMSO	49 R	3.04	2.92	5.96	0.510067			DMSO	49 R	2.69	1.59	4.28	0.628505	11.8438
197	60 N	1.06	2.11	3.17	0.334385			197	60 N	2.57	3.44	6.01	0.427621	9.32358
197	60 R	0.72	0	0.72	1			197	60 R	2.71	1.78	4.49	0.603563	-39.6437
197	60 L	1.15	0.44	1.59	0.72327			197	60 L	0	0.31	0.31	0
143	55 N	1.56	1.41	2.97	0.525253			143	55 N	5.82	0	5.82	1	47.4747
143	55 R	2.03	5.2	7.23	0.280775			143	55 R	0	0.83	0.83	0
143	55 L	9.4	7.29	16.69	0.563212			143	55 L	3.85	2.41	6.26	0.615016	5.18045
143	55 B	0.6	2.89	3.49	0.17192			143	55 B	0.38	0.5	0.88	0.431818
143	55 RR	4.76	7.23	11.99	0.396997			143	55 RR	27.15	20.09	47.24	0.574725	17.7727
DMSO	56 N	1.79	0	1.79	1			DMSO	56 N	0	2.56	2.56	0	-100
DMSO	56 R	4.22	10.68	14.9	0.283221			DMSO	56 R	2.97	7.65	10.62	0.279661	-0.356046
DMSO	56 L	1.16	1.65	2.81	0.412811			DMSO	56 L	0.85	0	0.85	1
DMSO	56 B	1.82	7.01	8.83	0.206116			DMSO	56 B	0.75	1.55	2.3	0.326087	11.9971
197	52 N	0	2.09	2.09	0			197	52 N	0	0	0	0
197	52 R	32.64	67.09	99.73	0.327284			197	52 R	31.75	59.03	90.78	0.349747	2.2463
143	58 N	7.52	11.16	18.68	0.40257			143	58 N	7.02	39.82	46.84	0.149872
143	58 R	2.37	3.62	5.99	0.395659			143	58 R	4.33	2.04	6.37	0.679749	28.4089

## Sheet: MWM
	Training
	Day 1	1	2	4			Day 2	2	1	4			Day 3	4	2	1			Day 4	1	4	2			Probe		Total Distance	Platform Entries	Platform Time	Platform Distance	Platform Latency	Quad Entries	Quad Time	Quad Distance	Quad Latency	Quad Time per Entry	Quad Distance/Total
DMSO	54 N	60	26.07	15.94	34.0033		54 N	60	28.07	15.15	34.4067		54 N	50.63	34.44	3.82	29.63	DMSO	54 N	16.01	53.22	23.96	31.0633		54 N	DMSO	15.38	2	1.4	0.276	8.3	5	23.1	6.053	4	4.62	0.393563
DMSO	54 R	60	60	60	60		54 R	9.12	16.46	14.64	13.4067		54 R	3.15	10.72	4.09	5.98667	DMSO	54 R	60	49.84	58.2	56.0133		54 R	DMSO	22.57	3	2	0.718	2.2	7	8.5	3.552	1.4	1.21429	0.157377
DMSO	54 L	60	60	60	60		54 L	42.14	34.72	52.35	43.07		54 L	11.88	16.9	60	29.5933	DMSO	54 L	19.46	8.27	51.64	26.4567		54 L	DMSO	18.087	1	0.5	0.187	35	5	9.8	3.307	20.1	1.96	0.182839
197	57 N	60	60	60	60		57 N	55.69	60	6.57	40.7533		57 N	33.69	28.53	23.21	28.4767	197	57 N	36.65	53.22	29.9	39.9233		57 N	197	13.714	2	1	0.299	26.7	4	14.3	3.437	6.8	3.575	0.25062
197	57 R	46.64	29.4	11.34	29.1267		57 R	60	60	48.51	56.17		57 R	42.02	34.18	11.51	29.2367	197	57 R	60	59.28	18.58	45.9533		57 R	197	15.701	2	1.4	0.391	7.2	8	14.6	3.953	3.2	1.825	0.251767
197	57 L	60	11.34	60	43.78		57 L	5.62	7.57	26.12	13.1033		57 L	18	6.2	9.97	11.39	197	57 L	33	4.63	17.08	18.2367		57 L	197	21.221	0	0	0	60	3	9.1	2.071	4.7	3.03333	0.097592
197	57 B	60	60	60	60		57 B	60	60	28.75	49.5833		57 B	52.32	40.75	10.56	34.5433	197	57 B	13.59	20	9.97	14.52		57 B	197	14.396	3	1.9	0.487	2.1	7	12.9	3.416	3	1.84286	0.237288
143	59 N	40.34	60	60	53.4467		59 N	60	60	26.15	48.7167		59 N	40.84	2.72	5.91	16.49	143	59 N	12.47	30.65	3.58	15.5667		59 N	143	12.663	2	1.2	0.467	7	10	22.9	5.043	3	2.29	0.398247
143	59 R	60	60	60	60		59 R	60	60	60	60		59 R	43.01	9.21	7.09	19.77	143	59 R	11.66	13.91	4.64	10.07		59 R	143	13.525	0	0	0	60	8	26.8	5.446	9.6	3.35	0.402662
143	59 L	60	37.4	60	52.4667		59 L	19.15	60	60	46.3833		59 L	38.44	18.46	10.32	22.4067	143	59 L	37.95	26.77	11.51	25.41		59 L	143	16.899	2	1.4	0.449	18.8	9	10.6	3.201	9.7	1.17778	0.189419
DMSO	49 R	38.19	32.66	50.41	40.42		49 R	15.06	60	5.45	26.8367		49 R	46.4	24.76	60	43.72	DMSO	49 R	60	60	13.01	44.3367		49 R	DMSO	15.223	4	1.7	0.562	7	10	26	6.304	1	2.6	0.41411
197	60 N	47.21	60	23.65	43.62		60 N	60	60	60	60		60 N	31.25	11.22	13.44	18.6367	197	60 N	44.97	11.4	12.28	22.8833		60 N	197	14.736	4	1.5	0.423	31.3	8	22.8	4.643	16.9	2.85	0.315079
197	60 R	60	60	44.45	54.8167		60 R	36.25	60	14.21	36.82		60 R	60	60	8.21	42.7367	197	60 R	60	7.08	11	26.0267		60 R	197	18.898	8	5.2	1.393	11.1	16	25.1	7.432	2.3	1.56875	0.393269
197	60 L	60	54.03	26.39	46.8067		60 L	49.03	60	60	56.3433		60 L	60	7.78	13.9	27.2267	197	60 L	41.71	14.28	6.82	20.9367		60 L	197	14.562	0	0	0	60	5	6.9	1.451	4.3	1.38	0.0996429
143	55 N	60	16.7	11.64	29.4467		55 N	23.07	20.69	27.78	23.8467		55 N	9.84	13.59	15.21	12.88	143	55 N	60	51.6	49.87	53.8233		55 N	143	15.514	1	0.6	0.195	32.8	3	13.3	3.934	11.8	4.43333	0.253577
143	55 R	60	60	60	60		55 R	60	60	30.78	50.26		55 R	34.4	19.08	29.09	27.5233	143	55 R	26.19	42.93	42.77	37.2967		55 R	143	6.759	1	0.8	0.184	39.9	6	30.6	3.492	11.9	5.1	0.516644
143	55 L	60	22.45	60	47.4833		55 L	4.53	7.13	20.08	10.58		55 L	5.01	3.47	11.01	6.49667	143	55 L	10.69	60	12.09	27.5933		55 L	143	12.592	2	1.4	0.331	29.7	13	20.6	4.145	1	1.58462	0.329177
143	55 B	60	54.71	60	58.2367		55 B	36.28	14.22	12.64	21.0467		55 B	60	34.47	60	51.49	143	55 B	29.33	23.02	15.35	22.5667		55 B	143	14.83	3	1.4	0.254	3.9	6	8.1	2.65	2.6	1.35	0.178692
143	55 RR	56.02	56.59	20.5	44.37		55 RR	34.46	47.78	43.02	41.7533		55 RR	27.32	8.82	23.94	20.0267	143	55 RR	43.27	13.28	10.7	22.4167		55 RR	143	10.786	0	0	0	60	0	0	0	0
DMSO	56 N	60	60	60	60		56 N	29.02	30.75	10.19	23.32		56 N	13.7	54.95	10.03	26.2267	DMSO	56 N	35.62	17.78	60	37.8		56 N	DMSO	11.194	0	0	0	60	7	9	1.533	3.7	1.28571	0.136948
DMSO	56 R	60	60	60	60		56 R	31.33	60	14.59	35.3067		56 R	18.95	29.4	22.44	23.5967	DMSO	56 R	9.35	4.01	29.14	14.1667		56 R	DMSO	14.068	0	0	0	60	9	11.6	2.994	2.9	1.28889	0.212823
DMSO	56 L	60	60	60	60		56 L	35.97	9.19	54.46	33.2067		56 L	8.32	6.46	10.68	8.48667	DMSO	56 L	12.03	54.88	36.96	34.6233		56 L	DMSO	12.695	0	0	0	60	7	14.5	3.145	7.2	2.07143	0.247735
DMSO	56 B	24.7	60	13.32	32.6733		56 B	60	60	60	60		56 B	13.4	38.76	6.91	19.69	DMSO	56 B	14.94	24.89	9.46	16.43		56 B	DMSO	16.714	0	0	0	60	5	14.7	3.778	5	2.94	0.226038
197	52 N	60	60	14.14	44.7133		52 N	60	60	60	60		52 N	25.87	16.82	27.12	23.27	197	52 N	20.44	60	20	33.48		52 N	197	18.377	1	0.3	0.128	21.2	6	11.1	3.963	3.9	1.85	0.21565
197	52 R	31.28	25.14	21.69	26.0367		52 R	36.63	60	60	52.21		52 R	25.97	30.27	60	38.7467	197	52 R	60	9.78	19.15	29.6433		52 R	197	12.635	1	0.7	0.196	56	4	16.2	3.288	21.1	4.05	0.26023
143	58 N	60	60	33.89	51.2967		58 N	60	22.96	49.95	44.3033		58 N	36.2	17.41	21.27	24.96	143	58 N	12.2	10.68	9.45	10.7767		58 N	143	10.198	3	5.3	0.89	19	7	36.5	6.181	4.4	5.21429	0.606099
143	58 R	60	60	60	60		58 R	5.16	5.56	5.34	5.35333		58 R	15.03	5.46	31.09	17.1933	143	58 R	43.31	38.63	8.76	30.2333		58 R	143	15.531	2	1	0.328	17.1	8	15.3	3.964	3.3	1.9125	0.255231
	DMSO AVG	197 AVG	143 AVG				DMSO AVG	197 AVG	143 AVG				DMSO AVG	197 AVG	143 AVG				DMSO AVG	197 AVG	143 AVG
	50.8871	45.4333	51.6747				33.6942	47.2204	35.2243				23.3663	28.2515	21.9237				32.6112	27.9559	25.5753
																			Trial 1 D4 AVG
																			DMSO	143	197
																			23.96	3.58	29.9
																			58.2	4.64	18.58
																			51.64	11.51	17.08
																			13.01	49.87	9.97
																			60	42.77	12.28
																			29.14	12.09	11
																			36.96	15.35	6.82
																			9.46	10.7	20
																				9.45	19.15
																				8.76
																			35.2962	16.872	16.0867
																				0.0437053	0.0151772

## Sheet: EPM
	Trial 1	Time Open	Open Entries	Time Closed	Closed Entries		Trial 2	Time Open	Open Entries	Time Closed	Closed Entries		Totals	Time Open	Open Entries	Time Closed	Closed Entries			Time/Entry
DMSO	54 N	91	11	209	11		54 N	40	4	260	5		54 N	131	15	469	16		54 N	8.73333
DMSO	54 R	149	9	151	6		54 R	58	4	242	5		54 R	207	13	393	11		54 R	15.9231
DMSO	54 L	263	4	37	2		54 L	157	7	143	7		54 L	420	11	180	9		54 L	38.1818
197	57 N	259	8	41	4		57 N	67	7	233	10		57 N	326	15	274	14		57 N	21.7333
197	57 R	300	1	0	0		57 R	102	4	198	3		57 R	402	5	198	3		57 R	80.4
197	57 L	184	9	116	7		57 L	7	1	293	2		57 L	191	10	409	9		57 L	19.1
143	59 N	140	7	160	9		59 N	25	3	275	6		59 N	165	10	435	15		59 N	16.5
143	59 R	42	3	258	2		59 R	60	4	240	3		59 R	102	7	498	5		59 R	14.5714
143	59 L	94	6	206	6		59 L	25	2	275	2		59 L	119	8	481	8		59 L	14.875
DMSO	49 R	43	6	257	8		49 R	9	2	291	3		49 R	52	8	548	11		49 R	6.5
197	60 N	240	5	60	3		60 N	61	3	239	10		60 N	301	8	299	13		60 N	37.625
197	60 R	92	6	208	4		60 R	36	3	264	4		60 R	128	9	472	8		60 R	14.2222
197	60 L	252	8	48	3		60 L	168	1	132	1		60 L	420	9	180	4		60 L	46.6667
143	55 N	42	5	258	3		55 N	20	2	280	3		55 N	62	7	538	6		55 N	8.85714
143	55 R	114	4	186	5		55 R	21	2	279	4		55 R	135	6	465	9		55 R	22.5
143	55 L	133	7	167	8		55 L	46	5	254	7		55 L	179	12	421	15		55 L	14.9167
143	55 B	46	5	254	10		55 B	10	1	290	4		55 B	56	6	544	14		55 B	9.33333
143	55 RR	188	9	112	7		55 RR	150	8	150	7		55 RR	338	17	262	14		55 RR	19.8824
DMSO	56 N	48	4	252	8		56 N	0	0	300	3		56 N	48	4	552	11		56 N	12
DMSO	56 R	121	6	179	6		56 R	35	2	265	7		56 R	156	8	444	13		56 R	19.5
DMSO	56 L	110	6	190	9		56 L	22	5	278	6		56 L	132	11	468	15		56 L	12
DMSO	56 B	61	6	239	9		56 B	20	5	280	9		56 B	81	11	519	18		56 B	7.36364
197	52 N	245	4	55	1		52 N	281	3	19	1		52 N	526	7	74	2		52 N	75.1429
197	52 R	137	11	163	8		52 R	23	2	277	5		52 R	160	13	440	13		52 R	12.3077
143	58 N	73	6	227	7		58 N	30	4	270	4		58 N	103	10	497	11		58 N	10.3
143	58 R	60	6	240	9		58 R	11	2	289	6		58 R	71	8	529	15		58 R	8.875
				300
				300
		DMSO AVG	DMSO AVG	DMSO AVG	DMSO AVG			DMSO AVG	DMSO AVG	DMSO AVG	DMSO AVG			DMSO AVG	DMSO AVG	DMSO AVG	DMSO AVG			DMSO	197	143
		110.75	6.5	189.25	7.375			42.625	3.625	257.375	5.625			153.375	10.125	446.625	13			8.73333	21.7333	16.5
		197 AVG	197 AVG	197 AVG	197 AVG			197 AVG	197 AVG	197 AVG	197 AVG			197 AVG	197 AVG	197 AVG	197 AVG			15.9231	80.4	14.5714
		213.625	6.5	86.375	3.75			93.125	3	206.875	4.5			306.75	9.5	293.25	8.25			38.1818	19.1	14.875
		143 AVG	143 AVG	143 AVG	143 AVG			143 AVG	143 AVG	143 AVG	143 AVG			143 AVG	143 AVG	143 AVG	143 AVG			6.5	37.625	8.85714
		93.2	5.8	206.8	6.6			39.8	3.3	260.2	4.6			133	9.1	467	11.2			12	14.2222	22.5
																				19.5	46.6667	14.9167
																				12	75.1429	9.33333
																				7.36364	12.3077	19.8824
																						10.3
																						8.875
																			AVG	15.0252	38.3997	15.1795
																					0.0191066
